# Supplementary material for: Immunogenicity of Endolysin PlyC
Source: Antibiotics (Basel). 2022 Jul 18;11(7):966. doi: 10.3390/antibiotics11070966 (PMC9312349; doi:10.3390/antibiotics11070966)
Supplement: Supplementary file 1 [file antibiotics-11-00966-s001.zip]

Archive with 1 entries (1 files):
- antibiotics-1772484-supplementary.pdf
